# Supplementary material for: Oxidative Decomposition of Poly(phenylene sulfide) Composites Under Fast Elevation of Temperature
Source: Polymers (Basel). 2025 Jun 3;17(11):1560. doi: 10.3390/polym17111560 (PMC12157743; doi:10.3390/polym17111560)
Supplement: Supplementary file 1 [file polymers-17-01560-s001.zip]

Archive with 1 entries (1 files):
- polymers-3647685-supplementary.pdf
